# Supplementary material for: Efficient Triazine Derivatives for Collagenous Materials Stabilization
Source: Materials (Basel). 2021 Jun 4;14(11):3069. doi: 10.3390/ma14113069 (PMC8200008; doi:10.3390/ma14113069)
Supplement: Supplementary file 1 [file materials-14-03069-s001.zip]

Archive with 1 entries (1 files):
- materials-1210337-supplementary.pdf
